# Supplementary material for: The Creative Awareness Theory: A Grounded Theory Study of Inherent Self-Regulation in Attention Deficit Hyperactivity Disorder
Source: J Clin Med. 2024 Oct 7;13(19):5963. doi: 10.3390/jcm13195963 (PMC11477866; doi:10.3390/jcm13195963)
Supplement: Supplementary file 1 [file jcm-13-05963-s001.zip]

Archive with 1 entries (1 files):
- jcm-3229222-supplementary.pdf
